# Supplementary material for: Shape-Controlled Growth and In Situ Characterization of CdS Nanocrystals via Liquid Cell Transmission Electron Microscopy
Source: Molecules. 2024 Nov 13;29(22):5342. doi: 10.3390/molecules29225342 (PMC11596350; doi:10.3390/molecules29225342)
Supplement: Supplementary file 1 [file molecules-29-05342-s001.zip]

Archive with 1 entries (1 files):
- molecules-3275868-supplementary.pdf
